# Supplementary material for: EMitool: Explainable Multi-Omics Integration for Disease Subtyping
Source: Int J Mol Sci. 2025 Apr 30;26(9):4268. doi: 10.3390/ijms26094268 (PMC12072579; doi:10.3390/ijms26094268)
Supplement: Supplementary file 1 [file ijms-26-04268-s001.zip]

Archive with 8 entries (8 files):
- FigureS1.tif
- FigureS2.tif
- FigureS3.tif
- Supplementary Figures.pdf
- Supplementary TableS1_S2_S5.pdf
- Supplementary TableS3.xlsx
- Supplementary TableS4.xlsx
- Supplementary TableS6.xlsx
