# Supplementary material for: EMitool: Explainable Multi-Omics Integration for Disease Subtyping
Source: Int J Mol Sci. 2025 Apr 30;26(9):4268. doi: 10.3390/ijms26094268 (PMC12072579; doi:10.3390/ijms26094268)
Supplement: Supplementary file 1 [file ijms-26-04268-s001.zip › Supplementary TableS3.xlsx]

## Sheet: all_Significant
Supplementary Table S3. The intersection of the results from univariate Cox regression analysis of miRNAs and the differential expression of miRNAs among the three subtypes.
features	beta	HR..95..CI.for.HR.	wald.test	p.value	p_adjust	KW_my_chi	KW_p_value	KW_p_adjust
hsa-mir-21	0.72	2 (1.5-2.7)	23	1.6e-06	5.536e-05	127.723	1.84174e-28	6.3724e-26
hsa-mir-10b	-0.64	0.53 (0.4-0.69)	23	1.9e-06	5.97636e-05	123.543	1.48955e-27	2.57692e-25
hsa-mir-671	0.57	1.8 (1.4-2.2)	22	2.6e-06	7.49667e-05	108.266	3.09308e-24	2.67552e-22
hsa-mir-96	0.23	1.3 (1.1-1.4)	11	0.0011	0.00809787	91.6575	1.24977e-20	7.20704e-19
hsa-mir-365a	0.56	1.8 (1.4-2.1)	29	9e-08	7.785e-06	85.3507	2.92636e-19	9.5524e-18
hsa-mir-365b	0.56	1.8 (1.4-2.2)	29	8.2e-08	7.785e-06	85.494	2.72404e-19	9.5524e-18
hsa-mir-221	0.27	1.3 (1.1-1.5)	12	0.00042	0.00392757	85.5545	2.64283e-19	9.5524e-18
hsa-mir-425	0.34	1.4 (1.2-1.7)	12	0.00054	0.00455707	85.2766	3.03689e-19	9.5524e-18
hsa-mir-130b	0.73	2.1 (1.7-2.6)	41	1.8e-10	6.228e-08	82.2219	1.39878e-18	3.45698e-17
hsa-mir-182	0.19	1.2 (1.1-1.4)	10	0.0012	0.00847347	80.8023	2.84449e-18	6.15121e-17
hsa-mir-183	0.2	1.2 (1.1-1.4)	12	0.00048	0.004152	76.8849	2.0168e-17	3.67269e-16
hsa-mir-204	-0.12	0.89 (0.82-0.95)	10	0.0015	0.00998077	75.0308	5.09642e-17	8.01529e-16
hsa-mir-139	-0.43	0.65 (0.55-0.77)	26	3.3e-07	1.903e-05	74.715	5.96813e-17	8.97815e-16
hsa-mir-146b	0.31	1.4 (1.2-1.6)	20	6.8e-06	0.000156853	73.2997	1.2111e-16	1.61169e-15
hsa-mir-101-2	-0.56	0.57 (0.44-0.73)	19	1.2e-05	0.000244235	71.387	3.15146e-16	3.8943e-15
hsa-mir-101-1	-0.55	0.58 (0.45-0.74)	19	1.3e-05	0.000249889	70.9018	4.01673e-16	4.70233e-15
hsa-mir-155	0.26	1.3 (1.1-1.5)	13	0.00034	0.00336114	69.7839	7.0247e-16	7.59546e-15
hsa-mir-625	0.42	1.5 (1.2-1.9)	15	0.0001	0.00150435	68.4225	1.38753e-15	1.4548e-14
hsa-mir-29b-1	0.57	1.8 (1.3-2.4)	14	0.0002	0.00247143	66.6191	3.41864e-15	3.37957e-14
hsa-mir-1468	-0.38	0.69 (0.56-0.84)	13	0.00033	0.00335824	65.7655	5.23842e-15	4.89863e-14
hsa-mir-3613	0.7	2 (1.5-2.7)	21	4.3e-06	0.000114446	58.6941	1.79778e-13	1.3823e-12
hsa-mir-222	0.33	1.4 (1.2-1.7)	14	0.00023	0.0025671	56.1337	6.46725e-13	4.66181e-12
hsa-mir-454	0.58	1.8 (1.3-2.5)	13	0.00026	0.00281125	55.9365	7.1376e-13	5.04002e-12
hsa-mir-223	0.41	1.5 (1.3-1.8)	23	1.3e-06	4.99778e-05	55.4878	8.93278e-13	6.06028e-12
hsa-mir-590	0.91	2.5 (1.8-3.5)	26	3.2e-07	1.903e-05	54.5874	1.40119e-12	9.32332e-12
hsa-mir-301a	0.58	1.8 (1.3-2.4)	16	6.2e-05	0.0010726	53.2878	2.68353e-12	1.65804e-11
hsa-mir-5586	0.4	1.5 (1.2-1.9)	11	0.00076	0.00597636	49.91	1.45274e-11	7.73305e-11
hsa-mir-616	0.63	1.9 (1.4-2.5)	20	8.6e-06	0.000185975	49.8783	1.47591e-11	7.73736e-11
hsa-mir-31	0.17	1.2 (1.1-1.3)	12	0.00044	0.00400632	48.5139	2.91972e-11	1.48562e-10
hsa-mir-18a	0.55	1.7 (1.4-2.2)	26	4.2e-07	2.076e-05	45.6423	1.22716e-10	5.66131e-10
hsa-mir-149	0.27	1.3 (1.1-1.5)	11	0.0012	0.00847347	43.9875	2.8069e-10	1.199e-09
hsa-mir-106a	0.42	1.5 (1.2-1.9)	13	0.00041	0.00392757	42.3052	6.50938e-10	2.68125e-09
hsa-mir-1277	0.67	1.9 (1.4-2.7)	17	3.7e-05	0.000673789	41.7176	8.73261e-10	3.51335e-09
hsa-mir-34c	0.49	1.6 (1.4-1.9)	39	3.8e-10	6.574e-08	41.3544	1.04714e-09	4.11718e-09
hsa-mir-550a-1	0.47	1.6 (1.2-2)	13	0.00027	0.00283091	36.952	9.46205e-09	3.20967e-08
hsa-mir-335	0.23	1.3 (1.1-1.5)	10	0.0013	0.00881961	35.9674	1.54803e-08	5.00578e-08
hsa-mir-1269a	0.084	1.1 (1-1.1)	12	0.00065	0.00523023	35.4461	2.00897e-08	6.37709e-08
hsa-mir-627	0.54	1.7 (1.3-2.3)	12	0.00059	0.00486048	35.1995	2.27262e-08	7.14843e-08
hsa-mir-376c	0.44	1.5 (1.3-1.8)	25	6.6e-07	2.8545e-05	30.7475	2.10507e-07	5.60273e-07
hsa-mir-381	0.28	1.3 (1.1-1.6)	11	0.00094	0.00722087	29.4896	3.94838e-07	9.82835e-07
hsa-mir-511	0.41	1.5 (1.2-1.9)	15	0.00013	0.00187417	28.5227	6.40283e-07	1.57119e-06
hsa-mir-369	0.35	1.4 (1.2-1.7)	14	0.00018	0.00239538	27.9012	8.73641e-07	2.07041e-06
hsa-mir-485	0.38	1.5 (1.2-1.8)	14	0.00017	0.0023528	25.7717	2.53367e-06	5.61955e-06
hsa-mir-153-2	0.34	1.4 (1.2-1.7)	16	6.6e-05	0.00108743	25.5225	2.86987e-06	6.32467e-06
hsa-mir-135b	0.29	1.3 (1.2-1.5)	16	7.2e-05	0.00113236	23.4825	7.95884e-06	1.61038e-05
hsa-mir-676	-0.5	0.61 (0.45-0.82)	10	0.0013	0.00881961	22.5649	1.25919e-05	2.46146e-05
hsa-mir-374b	0.48	1.6 (1.2-2.2)	11	0.00096	0.00722087	17.9445	0.000126881	0.000216261
hsa-mir-130a	0.69	2 (1.5-2.7)	21	5.3e-06	0.000130986	16.3694	0.000278893	0.000442646
hsa-mir-19a	0.48	1.6 (1.3-2.1)	14	0.00023	0.0025671	14.4028	0.000745552	0.00108844
hsa-mir-320b-2	0.48	1.6 (1.2-2.1)	12	0.00046	0.00408103	12.3407	0.00209053	0.0028933

## Sheet: top10
features	beta	HR..95..CI.for.HR.	wald.test	p.value	p_adjust	p_adjust	KW_my_chi	KW_p_value	KW_p_adjust
hsa-mir-21	0.72	2 (1.5-2.7)	23	1.6e-06	5.536e-05	****	127.723	1.84174e-28	6.3724e-26
hsa-mir-10b	-0.64	0.53 (0.4-0.69)	23	1.9e-06	5.97636e-05	****	123.543	1.48955e-27	2.57692e-25
hsa-mir-671	0.57	1.8 (1.4-2.2)	22	2.6e-06	7.49667e-05	****	108.266	3.09308e-24	2.67552e-22
hsa-mir-96	0.23	1.3 (1.1-1.4)	11	0.0011	0.00809787	***	91.6575	1.24977e-20	7.20704e-19
hsa-mir-365a	0.56	1.8 (1.4-2.1)	29	9e-08	7.785e-06	****	85.3507	2.92636e-19	9.5524e-18
hsa-mir-365b	0.56	1.8 (1.4-2.2)	29	8.2e-08	7.785e-06	****	85.494	2.72404e-19	9.5524e-18
hsa-mir-221	0.27	1.3 (1.1-1.5)	12	0.00042	0.00392757	***	85.5545	2.64283e-19	9.5524e-18
hsa-mir-425	0.34	1.4 (1.2-1.7)	12	0.00054	0.00455707	***	85.2766	3.03689e-19	9.5524e-18
hsa-mir-130b	0.73	2.1 (1.7-2.6)	41	1.8e-10	6.228e-08	****	82.2219	1.39878e-18	3.45698e-17
hsa-mir-182	0.19	1.2 (1.1-1.4)	10	0.0012	0.00847347	***	80.8023	2.84449e-18	6.15121e-17
