# Supplementary material for: EMitool: Explainable Multi-Omics Integration for Disease Subtyping
Source: Int J Mol Sci. 2025 Apr 30;26(9):4268. doi: 10.3390/ijms26094268 (PMC12072579; doi:10.3390/ijms26094268)
Supplement: Supplementary file 1 [file ijms-26-04268-s001.zip › Supplementary TableS4.xlsx]

## Sheet: Sheet 1
Supplementary Table S4. The results include the miRNA-gene regulatory network and the Pearson correlation analysis results between miRNAs and genes (related to Figure5 D).
miRNA	gene	Correlation coefficient	Absolute value of the correlation coefficient	p_value	p_adjust
hsa-mir-21	AGTR1	-0.484951	0.484951	4.19966e-20	1.53988e-19
hsa-mir-21	EDNRB	-0.466764	0.466764	1.47958e-18	3.25508e-18
hsa-mir-21	EPAS1	-0.364273	0.364273	2.21093e-11	2.70225e-11
hsa-mir-21	GALNT15	-0.372518	0.372518	7.15282e-12	9.83512e-12
hsa-mir-21	IMPA2	-0.526393	0.526393	5.41337e-24	2.97735e-23
hsa-mir-21	MAP7	-0.543436	0.543436	9.38671e-26	1.03254e-24
hsa-mir-21	MMRN2	-0.358384	0.358384	4.8546e-11	5.34006e-11
hsa-mir-21	NTN4	-0.415342	0.415342	1.18956e-14	1.86931e-14
hsa-mir-21	PDGFD	-0.476598	0.476598	2.21372e-19	6.08774e-19
hsa-mir-21	RHOB	-0.245642	0.245642	9.6792e-06	9.6792e-06
hsa-mir-21	TIMP3	-0.451563	0.451563	2.47838e-17	4.54369e-17
hsa-mir-10b	C2	-0.391717	0.391717	4.55141e-13	4.55141e-13
hsa-mir-671	AQP1	-0.420371	0.420371	5.27336e-15	1.05467e-14
hsa-mir-671	BHMT	-0.420487	0.420487	5.17449e-15	1.05467e-14
hsa-mir-671	CA4	-0.431586	0.431586	8.17598e-16	4.08799e-15
hsa-mir-671	DDC	-0.217874	0.217874	9.19555e-05	9.19555e-05
hsa-mir-671	EDN1	-0.403143	0.403143	8.09629e-14	1.34938e-13
hsa-mir-671	MMRN2	-0.459295	0.459295	6.01435e-18	6.01435e-17
hsa-mir-671	PEG10	-0.296563	0.296563	7.41485e-08	8.23872e-08
hsa-mir-671	PODXL	-0.427776	0.427776	1.55213e-15	5.17376e-15
hsa-mir-671	SLC17A3	-0.30216	0.30216	4.08019e-08	5.10024e-08
hsa-mir-671	SLC6A3	-0.389112	0.389112	6.68419e-13	9.54885e-13
hsa-mir-96	EFNB2	-0.486258	0.486258	3.2245e-20	1.9347e-19
hsa-mir-96	LIN7A	-0.292125	0.292125	1.17999e-07	1.41598e-07
hsa-mir-96	PKHD1	-0.353984	0.353984	8.64563e-11	1.29685e-10
hsa-mir-96	PODXL	-0.454581	0.454581	1.43213e-17	4.29639e-17
hsa-mir-96	RCAN2	-0.247538	0.247538	8.21603e-06	8.21603e-06
hsa-mir-96	SLC10A2	-0.432922	0.432922	6.51732e-16	1.30346e-15
hsa-mir-365a	ALDH1L1	-0.25851	0.25851	3.10158e-06	4.43083e-06
hsa-mir-365a	AQP1	-0.331429	0.331429	1.45348e-09	3.63371e-09
hsa-mir-365a	ATP11A	-0.362242	0.362242	2.90491e-11	1.45245e-10
hsa-mir-365a	CES3	-0.000700827	0.000700827	0.990084	0.990084
hsa-mir-365a	CLDN2	-0.127509	0.127509	0.0231745	0.0257495
hsa-mir-365a	EPAS1	-0.362522	0.362522	2.79821e-11	1.45245e-10
hsa-mir-365a	GALNT15	-0.308298	0.308298	2.08842e-08	4.17684e-08
hsa-mir-365a	MAPT	-0.230435	0.230435	3.43604e-05	4.29505e-05
hsa-mir-365a	PEG10	-0.347447	0.347447	2.00514e-10	6.68381e-10
hsa-mir-365a	SLC22A12	-0.286032	0.286032	2.20491e-07	3.67485e-07
hsa-mir-365b	EPAS1	-0.358735	0.358735	4.63438e-11	9.26875e-11
hsa-mir-365b	MAPT	-0.229868	0.229868	3.59659e-05	3.59659e-05
hsa-mir-221	CLDN2	-0.515924	0.515924	5.84371e-23	4.0906e-22
hsa-mir-221	EMX2	-0.388388	0.388388	7.43417e-13	1.73464e-12
hsa-mir-221	KCNJ15	-0.383777	0.383777	1.45337e-12	2.5434e-12
hsa-mir-221	KDR	-0.491195	0.491195	1.17623e-20	4.11679e-20
hsa-mir-221	PTGER3	-0.154123	0.154123	0.00596506	0.00596506
hsa-mir-221	RCAN2	-0.272013	0.272013	8.79039e-07	1.02555e-06
hsa-mir-221	TIMP3	-0.364421	0.364421	2.16721e-11	3.0341e-11
hsa-mir-425	FOSB	-0.0582306	0.0582306	0.301347	0.301347
hsa-mir-425	VEGFA	-0.234663	0.234663	2.43624e-05	4.87248e-05
hsa-mir-130b	ALDOB	-0.133621	0.133621	0.017297	0.0176071
hsa-mir-130b	ATP11A	-0.360068	0.360068	3.88311e-11	7.21149e-11
hsa-mir-130b	C1orf210	-0.434675	0.434675	4.83295e-16	2.09428e-15
hsa-mir-130b	CUBN	-0.17243	0.17243	0.00206298	0.00268188
hsa-mir-130b	EDNRB	-0.447247	0.447247	5.37892e-17	3.4963e-16
hsa-mir-130b	EMX2	-0.527582	0.527582	4.10933e-24	5.34213e-23
hsa-mir-130b	FBXL16	-0.368346	0.368346	1.27114e-11	2.75413e-11
hsa-mir-130b	FLT1	-0.330991	0.330991	1.53193e-09	2.48939e-09
hsa-mir-130b	HMGCS2	-0.133256	0.133256	0.0176071	0.0176071
hsa-mir-130b	LRP2	-0.200954	0.200954	0.000317558	0.000458695
hsa-mir-130b	MAP7	-0.390113	0.390113	5.7689e-13	1.49991e-12
hsa-mir-130b	PKHD1	-0.398503	0.398503	1.64554e-13	5.34801e-13
hsa-mir-130b	SLC5A12	-0.152469	0.152469	0.0065314	0.00771892
hsa-mir-182	ALDH6A1	-0.337757	0.337757	6.73656e-10	8.98207e-10
hsa-mir-182	EDNRB	-0.457068	0.457068	9.07632e-18	3.63053e-17
hsa-mir-182	PEG10	-0.422925	0.422925	3.4701e-15	6.94019e-15
hsa-mir-182	RCAN2	-0.220072	0.220072	7.77136e-05	7.77136e-05
