# Supplementary material for: EMitool: Explainable Multi-Omics Integration for Disease Subtyping
Source: Int J Mol Sci. 2025 Apr 30;26(9):4268. doi: 10.3390/ijms26094268 (PMC12072579; doi:10.3390/ijms26094268)
Supplement: Supplementary file 1 [file ijms-26-04268-s001.zip › Supplementary TableS6.xlsx]

## Sheet: Sheet 1
Supplementary Table S6. Description of the 31 datasets from The Cancer Genome Atlas (TCGA).
Tumor	mRNA	DNA methylation	miRNA	#Sample
ACC	log(FPKM +1)	Methylation450 (promoter)	RPM	79
BLCA	log(FPKM +1)	Methylation450 (promoter)	RPM	403
BRCA	log(FPKM +1)	Methylation450 (promoter)	RPM	765
CESC	log(FPKM +1)	Methylation450 (promoter)	RPM	293
CHOL	log(FPKM +1)	Methylation450 (promoter)	RPM	36
COAD	log(FPKM +1)	Methylation450 (promoter)	RPM	294
DLBC	log(FPKM +1)	Methylation450 (promoter)	RPM	46
ESCA	log(FPKM +1)	Methylation450 (promoter)	RPM	161
HNSC	log(FPKM +1)	Methylation450 (promoter)	RPM	496
KICH	log(FPKM +1)	Methylation450 (promoter)	RPM	64
KIRC	log(FPKM +1)	Methylation450 (promoter)	RPM	317
KIRP	log(FPKM +1)	Methylation450 (promoter)	RPM	271
LAML	log(FPKM +1)	Methylation27 (promoter)	RPM	85
LGG	log(FPKM +1)	Methylation450 (promoter)	RPM	520
LIHC	log(FPKM +1)	Methylation450 (promoter)	RPM	364
LUAD	log(FPKM +1)	Methylation450 (promoter)	RPM	445
LUSC	log(FPKM +1)	Methylation450 (promoter)	RPM	357
MESO	log(FPKM +1)	Methylation450 (promoter)	RPM	84
OV	log(FPKM +1)	Methylation27 (promoter)	RPM	368
PAAD	log(FPKM +1)	Methylation450 (promoter)	RPM	177
PCPG	log(FPKM +1)	Methylation450 (promoter)	RPM	183
PRAD	log(FPKM +1)	Methylation450 (promoter)	RPM	495
SARC	log(FPKM +1)	Methylation450 (promoter)	RPM	258
SKCM	log(FPKM +1)	Methylation450 (promoter)	RPM	436
STAD	log(FPKM +1)	Methylation450 (promoter)	RPM	324
TGCT	log(FPKM +1)	Methylation450 (promoter)	RPM	139
THCA	log(FPKM +1)	Methylation450 (promoter)	RPM	508
THYM	log(FPKM +1)	Methylation450 (promoter)	RPM	118
UCEC	log(FPKM +1)	Methylation450 (promoter)	RPM	428
UCS	log(FPKM +1)	Methylation450 (promoter)	RPM	54
UVM	log(FPKM +1)	Methylation450 (promoter)	RPM	80
